# Supplementary material for: A wavelet-based approach generates quantitative, scale-free and hierarchical descriptions of 3D genome structures and new biological insights
Source: PLoS Comput Biol. 2026 Jan 20;22(1):e1013887. doi: 10.1371/journal.pcbi.1013887 (PMC12829961; doi:10.1371/journal.pcbi.1013887)
Supplement: S1 Table — (XLSX) [file pcbi.1013887.s001.xlsx]

## Sheet: Sheet1
S1 Table	Datasets used in this study and corresponding accession numbers
Organism	Dataset	Type	Project	Source	Notes
Fly	nc12	Hi-C	PRJEB14808	https://www.ncbi.nlm.nih.gov/bioproject/	Used for Figure 8A
Fly	nc13	Hi-C	PRJEB14808	https://www.ncbi.nlm.nih.gov/bioproject/	Used for Figure 8A
Fly	nc14	Hi-C	PRJEB14808	https://www.ncbi.nlm.nih.gov/bioproject/	Used for Figure 8A
Fly	3-4hpf	Hi-C	PRJEB14808	https://www.ncbi.nlm.nih.gov/bioproject/	Used for Figures 3, 4, 5, 8A and Supplemental Figures 1, 4, 5, 6, 7, 10, 11, 12
Fly	KC167	Hi-C	PRJNA268118	https://www.ncbi.nlm.nih.gov/bioproject/	Used for Figures 6, 8A, 11
Fly	S2	Hi-C	PRJNA541321	https://www.ncbi.nlm.nih.gov/bioproject/	Used for Figures 6, 11
Fly	kni tether deletion	Micro-C	PRJNA725880	https://www.ncbi.nlm.nih.gov/bioproject/	Used for Figure 2
Fly	kni control	Micro-C	PRJNA725880	https://www.ncbi.nlm.nih.gov/bioproject/	Used for Figure 2
Mouse	mESC	Hi-C	PRJNA511892	https://www.ncbi.nlm.nih.gov/bioproject/	Used for Figures 3, 4, 8B and Supplemental Figures 2, 4, 5, 6, 8
Mouse	PN5 Zygote	Hi-C	PRJNA326112	https://www.ncbi.nlm.nih.gov/bioproject/	Used for Figure 8B
Mouse	Early 2-cell	Hi-C	PRJNA326112	https://www.ncbi.nlm.nih.gov/bioproject/	Used for Figure 8B
Mouse	Late 2-cell	Hi-C	PRJNA326112	https://www.ncbi.nlm.nih.gov/bioproject/	Used for Figure 8B
Mouse	8-cell	Hi-C	PRJNA326112	https://www.ncbi.nlm.nih.gov/bioproject/	Used for Figure 8B
Mouse	ICM	Hi-C	PRJNA326112	https://www.ncbi.nlm.nih.gov/bioproject/	Used for Figure 8B
Mouse	mESC	Hi-C	PRJNA310778	https://www.ncbi.nlm.nih.gov/bioproject/	Used for Supplemental Figure 13
Mouse	mESC	snHi-C	PRJNA369960	https://www.ncbi.nlm.nih.gov/bioproject/	Used for Supplemental Figure 13
Mouse	mESC	merged snHi-C	PRJNA369960	https://www.ncbi.nlm.nih.gov/bioproject/	Used for Supplemental Figure 13
Human	H1 hESC	Hi-C	4DNESRJ8KV4Q	https://data.4dnucleome.org	Used for Supplemental Figure 15
Human	H1 hESC	Tier1 Hi-C	4DNES2M5JIGV	https://data.4dnucleome.org	Used for Figures 3, 4, 9 and Supplemental Figures 3, 4, 5, 6, 9, 15
Human	H1 hESC	Tier1 Micro-C	4DNES21D8SP8	https://data.4dnucleome.org	Used for Supplemental Figure 15
Human	hESC	Hi-C	PRJNA480492	https://www.ncbi.nlm.nih.gov/bioproject/	Used for Supplemental Figure 14
Human	hESC w/ HERV-H	Hi-C	PRJNA480492	https://www.ncbi.nlm.nih.gov/bioproject/	Used for Supplemental Figure 14
Human	IMR90	Hi-C	PRJNA150781	https://www.ncbi.nlm.nih.gov/bioproject/	Used for Figure 7
Human	OSN	Hi-C	4DNFIJF81KHD	https://data.4dnucleome.org	Used for Figure 10
Human	OSN	Hi-C	4DNFI214CY6B	https://data.4dnucleome.org	Used for Figure 10
Human	OSN	Hi-C	4DNFI6T5YBAJ	https://data.4dnucleome.org	Used for Figure 10
Human	OSN	Hi-C	4DNFIVQ7KT7E	https://data.4dnucleome.org	Used for Figure 10
Human	OSN	Hi-C	4DNFIPYFMJIR	https://data.4dnucleome.org	Used for Figure 10
Human	OSN	Hi-C	4DNFIE6V6RTD	https://data.4dnucleome.org	Used for Figure 10
Human	OSN	RNA-seq	4DNFIOUPEO93	https://data.4dnucleome.org	Used for Figure 10 and Supplemental Figure 16
Human	OSN	RNA-seq	4DNFIOR6AH3R	https://data.4dnucleome.org	Used for Figure 10 and Supplemental Figure 16
Human	OSN	RNA-seq	4DNFIQMTXD3F	https://data.4dnucleome.org	Used for Figure 10 and Supplemental Figure 16
Human	OSN	RNA-seq	4DNFI12HS3NB	https://data.4dnucleome.org	Used for Figure 10 and Supplemental Figure 16
Human	OSN	RNA-seq	4DNFIJ79QHHU	https://data.4dnucleome.org	Used for Figure 10 and Supplemental Figure 16
Human	OSN	RNA-seq	4DNFIWH1WPAH	https://data.4dnucleome.org	Used for Figure 10 and Supplemental Figure 16
Human	OSN	RNA-seq	4DNFI4LI3BLZ	https://data.4dnucleome.org	Used for Figure 10 and Supplemental Figure 16
