# Supplementary material for: A wavelet-based approach generates quantitative, scale-free and hierarchical descriptions of 3D genome structures and new biological insights
Source: PLoS Comput Biol. 2026 Jan 20;22(1):e1013887. doi: 10.1371/journal.pcbi.1013887 (PMC12829961; doi:10.1371/journal.pcbi.1013887)
Supplement: S2 Table — (XLSX) [file pcbi.1013887.s002.xlsx]

## Sheet: S2 Table
S2 Table	Parameters, total runtime and memory needs when calling TADs on human chromosome I with different methods1
		`		Runtime (H:M:S)2			Maximum vmem	Method
Tool	Version	Map Reads3,4	Build Matrix3,5	Correct and Normalize Matrix3,5	Call TADs on ChrI	Total	to call TADs	citation	Parameters
3DNetMod	v.1.0	06:38:03	37:02:30	NA	01:26:50	45:07:23	1.724G	99	Used the parameters from the settings file when downloading the tool (settings_TEST.txt). region_size=150, overlap=100, logged=True, badregionfilter=True, plateau=3, chaosfilter=True, chaos_pct=0.85, num_part=20, size_threshold=4, var_thresh1=0, var_thresh2=35, var_thresh3=40, var_thresh4=100, var_thresh5=0, size_s1 = 400000, size_s2 = 800000, size_s3 = 1600000, size_s4 = 3000000, size_s5 = 12000…
Armatus	v.2.2	06:38:03	37:02:30	03:58:31	06:33:03	54:12:07	6.938G	100	Used the same parameters from Xu et. al. (18). γ=1 and s=0.05
HiCExplorer	v.2.2.1	06:38:03	37:02:30	03:58:31	03:04:49	50:43:53	81.256G	87	Used all default parameters.
HiCseg	v.1.1	06:38:03	37:02:30	NA	130:41:49	174:22:22	402.219G	104	Used the same parameters from Forcato et. al. (15). size_mat=size of matrix, nb_change_max=1/3 matrix size in bins, distrib=”G”, model=”D”
IC-Finder	v.1.0.0	06:38:03	37:02:30	03:58:31	00:06:54	1 day, 23:45:58	1.869G	105	Used all default parameters
Insulation Score	v.1.0.0	06:38:03	37:02:30	03:58:31	162:26:43	210:05:47	76.068G	101	Used all default parameters.
OnTAD	v.1.4	06:38:03	37:02:30	03:58:31	00:46:11	48:55:15	27.866G	93	Used all default parameters. penalty=0.1, minsz=40000, maxsz=5000000
SpectralTAD	v.1.20.0	06:38:03	37:02:30	03:58:31	04:13:25	51:52:29	38.341G	102	Used the same parameters from Xu et. al. (18). levels=5, qual_filter = FALSE
SuperTAD	v.1.3	06:38:03	37:02:30	03:58:31	17:43:31	65:22:35	5.178G	103	Used the same parameters from Xu et. al. (18). No parameters because deepbinary mode was used
TopDom	v.0.8.2	06:38:03	37:02:30	03:58:31	02:58:14	50:37:18	74.243G	94	Used the same parameters from Zefferey et. al (16). window.size=5
WaveTAD	v.1.0.0	06:38:03	NA	NA	26:37:08	1 day, 9:15:11	218.375G	This Study	Used all default parameters
1 TAD calls for human chromosome I with 1 billion valid Hi-C read pairs.
2 Using an 128-core Intel Xeon 6430 @2.1GHz (turbo up to 2.6GHz) CPU with 512GB of memory on the University of Iowa Argon High Performance Computing Cluster.
3 Time to Map Reads, Build Matrix and Correct and Normalize Matrix (when appropriate) is for the whole genome using 1 billion valid Hi-C read pairs.
4 Map Reads using BWA.
5 Build Matrix and Correct and Normalize Matrix using HiCExplorer.
